# Supplementary material for: Investigation of the Anticancer and Drug Combination Potential of Brominated Coelenteramines toward Breast and Prostate Cancer
Source: Int J Mol Sci. 2022 Nov 12;23(22):13981. doi: 10.3390/ijms232213981 (PMC9699044; doi:10.3390/ijms232213981)
Supplement: Supplementary file 1 [file ijms-23-13981-s001.zip]

Archive with 1 entries (1 files):
- ijms-1971906-supplementary.pdf
